# Supplementary material for: Advancements in multi-omics research to address challenges in Alzheimer’s disease: a systems biology approach utilizing molecular biomarkers and innovative strategies
Source: Front Aging Neurosci. 2025 Jul 23;17:1591796. doi: 10.3389/fnagi.2025.1591796 (PMC12325291; doi:10.3389/fnagi.2025.1591796)
Supplement: Supplementary file 1 [file Table_1.xlsx]

## Sheet: Sheet1
	Supplement Table 1. Neuroprotective properties of herbs commonly used in AD treatment to restore and enhance memory and cognitive function
	Herb	Neuroprotective Effect	Bioactive Compounds	Reference
	Artemisia annua	Neurprotective effects, cognitive improvement, anti-inflammatory, easily crosses blood brain barrier with low toxicity	Artemisinin, terpenoids, coumarins, polyacetylenes	Zhou et al., 2023; Chen et al., 2021
	Bacopa monnieri	Mental stress, memory loss, epilepsy, insomnia, attention, antioxidant, anti-inflammatory, memory	Saponins, bactopasides, bacosides, bacsaponins, alkaloida, betulic acid, polyphenols	Basheer et al., 2022
	Chlorella zofingiensis	Reduces stress, improves cell growth, improves brain functon	Carotenoids, lipids, proteins, starch, astaxanthin	Gregory et al., 2021
	Crocus sativus	Antioxidant, anti-inflammatory, neuroprotection, improves mood, immunomodulation	Crocin, crocetin, picrocin, safranal, apocarotenoids, favonol glycosides, pinene, phenethenol, cineole	Zieneldien et al., 2022
	Cryptolepis sanguinolenta	Inhibit prostaglandin production, antibacterial, anti-inflammatory	Cryptolepine, hydroxycryptoepine, quindoline	Chen et al.,2021
	Enhydra fluctuans	Anti-inflammatory, inhibits cholinesterase, antioxidant	Flavonoids, alkloids, phenols, saponins, terpenes, sesquiterpene lactons, germacranolides	Lopa et al., 2021
	Gingko biloba	Improves mitochondrial function, stimulates brain bloodflow	Gkycosides, terpene lactonesm ginkgolic acid	Zieneldien et al., 2022
	Haematococcus pluvialis	Memory, cognitive function, neuroprotective, anti-inflammatory, antioxidant	Astaxanthin, carotenoids, lutein, fatty acids	Chen et al., 2021
	Hypericum perforatum	Improve microglial viability, Aß toxicity, relieve nerve pain, anti-inflammatory	Hyperforin, hypericin, flavonoids, phenolic acids like tannin and xanthone	El Menuawy et al., 2024
	Lavandula angustifolia	Antibacterial, anti-inflammatory, calming in stress, improve learning and memory	Volatile oils, coumarins, caffeic acid, tannins, terpene, camphor	Zieneldien et al., 2022
	Ligusticum chuanziong	Helps to protect neurons, reduce astrocyte proliferation, anti-inflammatory, promotes neuroblast proliferation	Terpenes, alkaloids, polysaccharides	Qin et al., 2022
	Morus alba	Neuroprotection agains glyphosate, improved cognitive function, anti-depressive	Flavonoids, phenolic acids, anthocyanins	Liu and Du, 2020
	Nigella sativa	Antioxidant, anti-inflammatory, neuroprotective, reduces oxidative stress	Thymonquinone, thymol, hederin, carvacrol, nigellimine, nigellidine, quercetin	Chen et al., 2021
	Phaffia rhodozyma	Antioxidant, stress reducing, improves metabolism, protection against oxidative stress	Astaxanthin, carotenoids, echinenone, hydroxyechinenone, phoenicoxanthin	Chen et al., 2021
	Radix Stephania tetrandra	Anti-inflammatory, neuroprotective, anti-epileptic	Alkaloids, flavonoids, anthraquinones	Chen et al., 2021
	Ricinus communis	Antioxidant, anti-inflammatory, neuroprotection, improved motor function	Ricinine, quercetin, gallic acid, gentisic acid, kaempferol, lupeol, rutin, ricin, ricinoleic acid	Karimi et al., 2024
	Scutellaria baicalensis	Reduces neuron loss, anti-tumor, memory, anti-inflammatory	Baicalein, baicalin, wogonin, oroxylin A	Peng et al., 2024
	Tanacetum Parthenium	Pain relief, improve mood, anti-inflammatory	Sesquiterpene lactones, flavonoids, volatile oils	Chen et al.,2021
	Truginella foenum-graecum	Antioxidant, anti-inflammatory, neuroprotection, antidepressent, regulate hormones	Trigonelline, hydroxyisoleucine, diosgeninm, quercetin, gentianine, isovitexin	Faizan et al., 2023
	Uncaria tomentosa	Anti-inflammatory, inhibits nitrate formation, improves memory	Ocindole alkaloids, polyphenols, glycosides, pentacyclic alkaloids, sterols	Gregory et al., 2021; Zieneldien et al., 2022
	Vitis vinifera	Antioxidant, improves cognitive functions, neuroprotective, uprefulated BDNF-CREB signaling and LTP	Flavonoids, phenolic acids, stillbenes, anthocyanins	Sofela et al., 2024
