# Supplementary material for: Advancements in multi-omics research to address challenges in Alzheimer’s disease: a systems biology approach utilizing molecular biomarkers and innovative strategies
Source: Front Aging Neurosci. 2025 Jul 23;17:1591796. doi: 10.3389/fnagi.2025.1591796 (PMC12325291; doi:10.3389/fnagi.2025.1591796)
Supplement: Supplementary file 3 [file Table_3.xlsx]

## Sheet: Sheet1
Supplementary Table 3. Characterization of potential genetic markers identified via transcriptomics and epigenomics research associated with AD and dementia risk
Transcriptomics
CRYAB(Crystallin Alpha B)	Prevents protein aggregation and helping cells cope with oxidative stress	Related to astrocyte stress responses and inflammation	Saura et al., 2023
GFAP (Glial Fibrillary Acidic Protein)	Maintains the structural integrity of glial cells and is a marker of inflammation and injury in the nervous system	Protein found in glial cells, which support neurons in the brain and spinal cord	Saura et al., 2023
NDUFS5 (NADH dehydrogenase [ubiquinone] iron-sulfur protein 5)	Helps transfer electrons from NADH to ubiquinone, playing a key role in energy production within cells	Involved in the electron transport chain in mitochondria	Marmolejo-Garza et al., 2022
SOD1 (Superoxide dismutase 1)	Converts harmful superoxide radicals into less harmful molecules	Enzyme that helps protect cells from damage caused by free radicals	Marmolejo-Garza et al., 2022
Epigenomics
Histone Acetyltransferases (HATs)	By adding acetyl groups, HATs loosen the DNA structure, making it easier for genes to be expressed	Enzymes that add acetyl groups to histones, the proteins around which DNA is wrapped	Pereira et al., 2024
BDNF (Brain-Derived Neurotrophic Factor)	Binds to receptors on neurons, promoting their growth and enhancing their ability to communicate	Protein that supports the growth and survival of neurons	Angelopoulou et al., 2024
Histone Deacetylases (HDACs)	Removing acetyl groups tightens the DNA structure, reducing gene expression	Enzymes that remove acetyl groups from histones	Pereira et al., 2024
miR-125b-5p	Binds to messenger RNA (mRNA), preventing the production of certain proteins by blocking mRNA translation	Small RNA molecule that regulates gene expression	Angelopoulou et al., 2024
PnPase (Polynucleotide Phosphorylase)	Breaks down RNA molecules, playing a key role in controlling RNA levels and cellular functions	Enzyme involved in RNA degradation	Falchi et al., 2022
PTBP1 (Polypyrimidine Tract Binding Protein 1)	Binds to specific RNA sequences, controlling how RNA is processed into proteins	Protein involved in regulating RNA splicing	McDowall et al., 2024
Ubiquitin	Attaches to damaged or unneeded proteins, signaling for them to be broken down and recycled by the cell	Small protein that tags other proteins for degradation	Qin et al., 2024
